# Supplementary material for: Hyper Cross-Linked Polymers as Additives for Preventing Aging of PIM-1 Membranes
Source: Membranes (Basel). 2021 Jun 23;11(7):463. doi: 10.3390/membranes11070463 (PMC8305886; doi:10.3390/membranes11070463)
Supplement: Supplementary file 1 [file membranes-11-00463-s001.zip]

Archive with 1 entries (1 files):
- membranes-1249577-SI.pdf
